# Supplementary material for: Analysis of cerebral Interleukin-6 and tumor necrosis factor alpha patterns following different ventilation strategies during cardiac arrest in pigs
Source: PeerJ. 2023 Sep 29;11:e16062. doi: 10.7717/peerj.16062 (PMC10544304; doi:10.7717/peerj.16062)
Supplement: Data S1 [file peerj-11-16062-s003.xlsx]

## Sheet: Tabelle1
TNF a	CCSV40	CCSV40	CCSV40	CCSV40
HC	4.79e-05	4.38e-05	6.27e-05	3.87e-05
Cortex	0.000135	5.33e-05	7.42e-05	0.000114
	IPPV	IPPV	IPPV	IPPV	IPPV	IPPV	IPPV	IPPV
HC	0.000113	0.000113	0.000212	8.88e-05	0.000124	7.37e-05	0.000152	5.79e-05
Cortex	6.29e-05	0.0002	0.000305	8.38e-05	8.16e-05	6.89e-05	0.000172	5.18e-05
	CCSV 20	CCSV 20	CCSV 20	CCSV 20	CCSV 20	CCSV 20	CCSV 20	CCSV 20	CCSV 20
HC	0.000176	0.000133	9.16e-05	0.000272	0.000146	0.000127	0.000363	0.000172	6.74e-05
Cortex	0.000479	0.000124	0.0003	8.44e-05	5.91e-05	7.17e-05	0.00012	0.000101	0.000211
	sham	sham	sham	sham
HC	0.000189	0.000152	7.15e-05	0.00023
Cortex	0.000152	9.77e-07	8.4e-05	9.34e-05
IL 6	CCSV40	CCSV40	CCSV40	CCSV40
HC	0.000743	0.00018	0.000171	0.000188
Cortex	0.000381	0.000213	0.000806	0.000351
	IPPV	IPPV	IPPV	IPPV	IPPV	IPPV	IPPV	IPPV
HC	0.000593	0.00045	0.000244	0.00031	0.000188	0.000139	0.000225	0.000166
Cortex	0.000262	0.000288	0.000387	0.000388	0.000207	0.000157	0.000532	0.000399
	CCSV 20	CCSV 20	CCSV 20	CCSV 20	CCSV 20	CCSV 20	CCSV 20	CCSV 20	CCSV 20
HC	0.00143	0.000147	0.00015	0.000289	0.000361	0.000214	0.000199	0.000261	0.000383
Cortex	0.000853	0.000522	0.000267	0.000189	0.000207	0.000274	0.000386	0.000192	0.000689
	sham	sham	sham	sham
HC	0.000188	0.000576	0.000301	0.000306
Cortex	0.000206	0.000133	0.00021	0.000308
